# Supplementary material for: Quality control and quantification in IG/TR next-generation sequencing marker identification: protocols and bioinformatic functionalities by EuroClonality-NGS
Source: Leukemia. 2019 Jun 21;33(9):2254–65. doi: 10.1038/s41375-019-0499-4 (PMC6756032; doi:10.1038/s41375-019-0499-4)
Supplement: Supplementary file 2 — Supp. Table [file 41375_2019_499_MOESM2_ESM.xlsx]

## Sheet: S1 junction classes
		IG				TR
		IGH-VJ	IGH-DJ	IGK	intron-Kde	TRB-VJ	TRB-DJ	TRD	TRG
	complete	VJ:Vh-(Dh)-Jh		VJ:Vk-Jk		VJ:Vb-(Db)-Jb		VJ:Va-Ja VJ:Va-Jd VJ:Vd-(Dd)-Ja VJ:Vd-(Dd)-Jd	VJ:Vg-Jg
	incomplete		DJ:Dh-Jh				DJ:Db-Jb	DJ:Dd-Ja DJ:Dd2-Jd VD:Vd-Dd3
	other			Vk-Kde	intron-Kde			DD:Dd2-Dd3

## Sheet: S2 cell lines
cIT-QC	cell line	malignancy	B/T cell	source
x	ALL/MIK	ALL	B	collaboration
x	Raji	Burkitt lymphoma	B	ATCC CCL 86, DSMZ ACC 319
x	REH	B cell precursor ALL	B	ATCC CRL 8286, DSMZ ACC 22
x	TMM	CML-BC (but in fact EBV+B-LCL)	B	DSMZ ACC 95
x	TOM-1	B cell precursor ALL	B	DSMZ ACC 578
x	WSU-NHL	B cell lymphoma	B	DSMZ ACC 58
x	JB6	ALCL	T	collaboration
x	Karpas299	ALCL	T	DSMZ ACC 31
x	MOLT-13	ALL	T	DSMZ ACC 436
	BV173	CML-BC	B	DSMZ ACC 20
	CA-46	Burkitt lymphoma	B	ATCC CRL1648, DSMZ ACC 73
	CAN-1	general B cell malignancy	B	collaboration
	CLL-1	CLL	B	collaboration
	Daudi	Burkitt lymphoma	B	ATCC CCL 213, DSMZ ACC 78
	EHEB	CLL (but in fact EBV+B-LCL)	B	DSMZ ACC 87
	H929	multiple myeloma	B	collaboration
	HAL-01	B cell precursor ALL	B	DSMZ ACC 610
	JVM-13	B-PLL	B	ATCC CRL 3003, DSMZ ACC 19
	JVM-3	B-PLL	B	DSMZ ACC 18
	KCA	ALL	B	collaboration
	L-428	Hodgkin lymphoma	B	DSMZ ACC 197
	LCL-5	general B cell malignancy	B	collaboration
	LP-1	multiple myeloma	B	DSMZ ACC 41
	MN-60	ALL	B	DSMZ ACC 138
	NALM-1	CML	B	ATCC CRL 1567, DSMZ ACC 131
	NALM-6	B cell precursor ALL	B	DSMZ ACC 128
	Namalwa	Burkitt lymphoma	B	ATCC CRL 1431, DSMZ ACC 24
	Ramos	Burkitt lymphoma	B	ATCC CRL 1596, DSMZ ACC 603
	RCH-ACV	B cell precursor ALL	B	DSMZ ACC 548
	ROS15	Burkitt lymphoma	B	collaboration
	ROS5	Burkitt lymphoma	B	collaboration
	RS4;11	B cell precursor ALL	B	ATCC CRL 1873,DSMZ ACC 508
	SMS-SB	ALL	B	collaboration
	ARR	ALL	T	collaboration
	CCRF-CEMb	ALL	T	ATCC CCL 119, DSMZ ACC 240
	CML-T1	ALL	T	DSMZ ACC 7
	DND-41	ALL	T	DSMZ ACC 525
	DU.528	ALL	T	collaboration
	H-SB2	ALL	T	ATCC CCL 120.1, DSMZ ACC 435
	HPB-ALL	ALL	T	DSMZ ACC 483
	HUT102	CTCL	T	ATCC TIB 162
	HUT78	CTCL	T	ATCC TIB 161
	Jurkat	ALL	T	ATCC TIB 152, DSMZ ACC 282
	K-T1	ALL	T	collaboration
	Karpas45	ALL	T	DSMZ ACC 105
	Loucy	ALL	T	DSMZ ACC 394
	MOLT-16	ALL	T	DSMZ ACC 29
	MOLT-4	ALL	T	ATCC CRL 1582, DSMZ ACC 362
	MT-1	ATLL	T	collaboration
	P12-Ichikawa	ALL	T	DSMZ ACC 34
	Peer	ALL	T	DSMZ ACC 6
	PF-382	ALL	T	DSMZ ACC 38
	RPMI-8402	ALL	T	ATCC CRL 1994, DSMZ ACC 290
	SKW-3	ALL	T	DSMZ ACC 53
	SU-DHL-1	ALCL	T	DSMZ ACC 356
	SUP-T1	ALL	T	ATCC CRL 1942, DSMZ ACC 140
	SUP-T3	ALL	T	collaboration
	TALL-1	ALL	T	DSMZ ACC 521
	TALL-104	ALL	T	DSMZ ACC 11386

## Sheet: S3 cPT-QC.full
	primer set	primer		cPT-QC replicates	MNC replicates	cPT-QC rep1 vs. 0%	cPT-QC rep1 vs. 10%	cPT-QC rep1 vs. 200%
1	IGH-VJ-FR1	IGH-V-FR1-M-1	p	8.8131e-25	1.93931e-10	0	0	4.86089e-69
2	IGH-VJ-FR1	IGH-V-FR1-M-1	%	27.44 <-5.2> 22.24	27.27 <-2.57> 24.7	27.44 <-26.71> 0.7297	27.44 <-25.42> 2.017	27.44 <7.72> 35.16
3	IGH-DJ	IGH-D-B-1:#1:14C	p	0.594924	4.99452e-10	0	0	7.81333e-199
4	IGH-DJ	IGH-D-B-1:#1:14C	%	7.318 <0.12> 7.438	6.618 <1.633> 8.251	7.318 <-7.318> 0	7.318 <-7.271> 0.0474	7.318 <7.152> 14.47
5	IGH-DJ	IGH-D-B-1:#2:14T	p	0.0823919	1.50276e-17	0	0	0
6	IGH-DJ	IGH-D-B-1:#2:14T	%	11.74 <0.48> 12.22	10.52 <2.76> 13.28	11.74 <-11.74> 0.0008552	11.74 <-11.65> 0.08643	11.74 <11.48> 23.22
7	IGK-VJ-Kde	IGK-V-G-1	p	0.485319	0.290559	0	0	2.03343e-157
8	IGK-VJ-Kde	IGK-V-G-1	%	6.08 <0.169> 6.249	5.767 <0.224> 5.991	6.08 <-5.954> 0.1259	6.08 <-5.911> 0.169	6.08 <7.51> 13.59
9	TRB-VJ	TRB-V-AD-1	p	1.66619e-06	4.83044e-19	0	0	4.05843e-37
10	TRB-VJ	TRB-V-AD-1	%	31.76 <1.88> 33.64	30.83 <-3.44> 27.39	31.76 <-31.41> 0.3514	31.76 <-26.86> 4.905	31.76 <3.93> 35.69
11	TRB-DJ	TRB-D-A-1	p	0.0183705	4.82534e-06	0	0	4.97411e-112
12	TRB-DJ	TRB-D-A-1	%	63.2 <0.95> 64.15	58.66 <1.81> 60.47	63.2 <-63.19> 0.01025	63.2 <-48.89> 14.31	63.2 <6.53> 69.73
13	TRD	TRD-D-A-1	p	3.10121e-48	3.09629e-08	0	0	1.19296e-71
14	TRD	TRD-D-A-1	%	64.6 <6.36> 70.96	40.33 <-2.24> 38.09	64.6 <-64.51> 0.0914	64.6 <-62.44> 2.162	64.6 <-7.41> 57.19
15	TRG	TRG-V-F-1	p	0.800258	0.705074	0	0	2.67821e-227
16	TRG	TRG-V-F-1	%	14.48 <-0.08> 14.4	15.14 <-0.14> 15	14.48 <-14.37> 0.1087	14.48 <-14.45> 0.02861	14.48 <9.05> 23.53
17	IGH-VJ-FR1	IGH-V-FR1-O-1	p	0.509993	0.519998	4.15361e-103	1.76508e-85	1.10447e-30
18	IGH-VJ-FR1	IGH-V-FR1-O-1	%	1.184 <-0.089> 1.095	1.364 <-0.072> 1.292	1.184 <-1.121> 0.06314	1.184 <-1.116> 0.06792	1.184 <1.681> 2.865
19	IGH-DJ	IGH-D-E-1:#4:14G22G	p	0.390746	0.309387	1.05103e-300	6.38625e-255	0.0322968
20	IGH-DJ	IGH-D-E-1:#4:14G22G	%	1.864 <-0.099> 1.765	1.849 <0.145> 1.994	1.864 <-1.859> 0.005364	1.864 <-1.853> 0.01096	1.864 <-0.2> 1.664
21	IGK-VJ-Kde	IGK-V-I-1	p	0.852199	0.275489	0	0	7.08057e-278
22	IGK-VJ-Kde	IGK-V-I-1	%	8.848 <0.057> 8.905	8.962 <-0.278> 8.684	8.848 <-8.789> 0.0588	8.848 <-8.495> 0.3527	8.848 <11.86> 20.71
23	TRB-VJ	TRB-V-G-1	p	0.0386294	0.0824052	0	0	7.01256e-16
24	TRB-VJ	TRB-V-G-1	%	10.09 <-0.515> 9.575	10.09 <0.45> 10.54	10.09 <-10.06> 0.02769	10.09 <-9.889> 0.2006	10.09 <1.76> 11.85
25	TRB-DJ	TRB-D-B-1	p	0.000613865	1.30044e-05	0	0	0
26	TRB-DJ	TRB-D-B-1	%	36.14 <-1.36> 34.78	40.5 <-1.72> 38.78	36.14 <-36.06> 0.0784	36.14 <-33.22> 2.919	36.14 <12.71> 48.85
27	TRD	TRD-V-B-1	p	8.78654e-13	4.01593e-19	0	0	0
28	TRD	TRD-V-B-1	%	12.55 <2.33> 14.88	39.24 <3.63> 42.87	12.55 <-12.49> 0.06142	12.55 <-12.14> 0.4108	12.55 <30.74> 43.29
29	TRG	TRG-V-E-1	p	0.483339	0.0600575	0	0	5.81113e-190
30	TRG	TRG-V-E-1	%	3.515 <-0.113> 3.402	3.42 <0.341> 3.761	3.515 <-3.512> 0.003061	3.515 <-3.455> 0.05982	3.515 <5.547> 9.062
31	IGH-VJ-FR1	IGH-V-FR1-A-1	p	8.65836e-05	0.343842	0.00605665	3.27438e-32	1.5067e-84
32	IGH-VJ-FR1	IGH-V-FR1-A-1	%	15.34 <1.7> 17.04	15.05 <0.32> 15.37	15.34 <-0.89> 14.45	15.34 <-3.65> 11.69	15.34 <7.41> 22.75
33	IGH-VJ-FR1	IGH-V-FR1-B-1	p	1.1439e-05	0.56149	8.72989e-09	2.74229e-10	0.9589
34	IGH-VJ-FR1	IGH-V-FR1-B-1	%	0.2893 <0.3555> 0.6448	0.6225 <-0.0455> 0.577	0.2893 <0.4176> 0.7069	0.2893 <0.4818> 0.7711	0.2893 <-0.0069> 0.2824
35	IGH-VJ-FR1	IGH-V-FR1-C-1	p	1.1966e-07	0.000314368	0.543754	7.2013e-09	0.000690204
36	IGH-VJ-FR1	IGH-V-FR1-C-1	%	1.157 <-0.5815> 0.5755	0.8344 <0.3356> 1.17	1.157 <-0.062> 1.095	1.157 <-0.4806> 0.6764	1.157 <-0.3059> 0.8511
37	IGH-VJ-FR1	IGH-V-FR1-D-1	p	0.000143335	0.14343	0	0	0
38	IGH-VJ-FR1	IGH-V-FR1-D-1	%	16.41 <-1.62> 14.79	18.12 <-0.52> 17.6	16.41 <26.18> 42.59	16.41 <22.64> 39.05	16.41 <-9.999> 6.411
39	IGH-VJ-FR1	IGH-V-FR1-E-1	p	0.880854	0.178093	2.08044e-74	6.50546e-59	9.33611e-11
40	IGH-VJ-FR1	IGH-V-FR1-E-1	%	1.379 <-0.027> 1.352	1.452 <0.157> 1.609	1.379 <3.27> 4.649	1.379 <2.794> 4.173	1.379 <-0.5824> 0.7966
41	IGH-VJ-FR1	IGH-V-FR1-F-1	p	0.0109764	0.0888804	2.13262e-10	1.28521e-16	8.13813e-07
42	IGH-VJ-FR1	IGH-V-FR1-F-1	%	4.225 <-0.585> 3.64	4.167 <-0.311> 3.856	4.225 <-1.046> 3.179	4.225 <-1.358> 2.867	4.225 <-0.856> 3.369
43	IGH-VJ-FR1	IGH-V-FR1-H-1	p	0.00870992	0.534719	1.98137e-08	0.0129168	4.34633e-05
44	IGH-VJ-FR1	IGH-V-FR1-H-1	%	1.823 <-0.395> 1.428	1.819 <-0.08> 1.739	1.823 <-0.591> 1.232	1.823 <-0.295> 1.528	1.823 <-0.462> 1.361
45	IGH-VJ-FR1	IGH-V-FR1-K-1	p	0.0590819	0.165175	0.00287166	3.68074e-11	4.02763e-08
46	IGH-VJ-FR1	IGH-V-FR1-K-1	%	11.71 <0.72> 12.43	10.46 <0.4> 10.86	11.71 <-0.86> 10.85	11.71 <2.1> 13.81	11.71 <-1.57> 10.14
47	IGH-VJ-FR1	IGH-V-FR1-L-1	p	1.46873e-06	3.93938e-06	0.00243594	0.60466	0.275633
48	IGH-VJ-FR1	IGH-V-FR1-L-1	%	2.59 <-0.829> 1.761	2.375 <-0.607> 1.768	2.59 <0.472> 3.062	2.59 <0.082> 2.672	2.59 <0.17> 2.76
49	IGH-VJ-FR1	IGH-V-FR1-N-1	p	2.69594e-12	2.3036e-15	4.02016e-05	1.53214e-26	0.468359
50	IGH-VJ-FR1	IGH-V-FR1-N-1	%	13.16 <2.89> 16.05	12.87 <2.55> 15.42	13.16 <1.31> 14.47	13.16 <3.65> 16.81	13.16 <-0.23> 12.93
51	IGH-DJ	IGH-D-A-1:#1:6C	p	4.56852e-10	7.387e-05	2.69947e-18	2.23121e-09	0.00855504
52	IGH-DJ	IGH-D-A-1:#1:6C	%	8.291 <1.512> 9.803	8.707 <-1.098> 7.609	8.291 <1.779> 10.07	8.291 <1.258> 9.549	8.291 <-0.508> 7.783
53	IGH-DJ	IGH-D-A-1:#2:6T	p	1.21815e-09	5.52622e-14	4.26838e-38	1.53612e-15	3.87588e-05
54	IGH-DJ	IGH-D-A-1:#2:6T	%	14.15 <1.84> 15.99	14.72 <-2.59> 12.13	14.15 <3.33> 17.48	14.15 <2.11> 16.26	14.15 <-1> 13.15
55	IGH-DJ	IGH-D-C-1:#1:6A7A	p	0.0692554	0.0109853	0.796178	0.000159393	7.0897e-09
56	IGH-DJ	IGH-D-C-1:#1:6A7A	%	2.314 <-0.227> 2.087	2.093 <0.385> 2.478	2.314 <-0.029> 2.285	2.314 <0.442> 2.756	2.314 <-0.563> 1.751
57	IGH-DJ	IGH-D-C-1:#2:6G7A	p	0.375579	0.410093	0.000642244	8.52847e-08	0.527454
58	IGH-DJ	IGH-D-C-1:#2:6G7A	%	0.2868 <0.0451> 0.3319	0.4133 <0.0598> 0.4731	0.2868 <0.1528> 0.4396	0.2868 <0.2736> 0.5604	0.2868 <-0.0257> 0.2611
59	IGH-DJ	IGH-D-C-1:#3:6A7G	p	0.00256519	0.306119	0.982403	9.37366e-05	1.31992e-13
60	IGH-DJ	IGH-D-C-1:#3:6A7G	%	3.217 <-0.434> 2.783	3.364 <-0.188> 3.176	3.217 <-0.005> 3.212	3.217 <0.532> 3.749	3.217 <-0.838> 2.379
61	IGH-DJ	IGH-D-C-1:#4:6G7G	p	0.0573731	0.0678262	2.36021e-07	7.06056e-16	0.00738542
62	IGH-DJ	IGH-D-C-1:#4:6G7G	%	0.5853 <0.1327> 0.718	0.56 <0.1496> 0.7096	0.5853 <0.3297> 0.915	0.5853 <0.5917> 1.177	0.5853 <-0.1347> 0.4506
63	IGH-DJ	IGH-D-D-1:#1:5A7A8A	p	0.478327	0.3453	0.855585	0.113305	0.00592071
64	IGH-DJ	IGH-D-D-1:#1:5A7A8A	%	0.6434 <0.0522> 0.6956	0.7022 <0.0863> 0.7885	0.6434 <-0.0123> 0.6311	0.6434 <0.0996> 0.743	0.6434 <-0.1451> 0.4983
65	IGH-DJ	IGH-D-D-1:#2:5G7A8A	p	0.595107	0.513539	0.0188351	0.390662	1.38424e-12
66	IGH-DJ	IGH-D-D-1:#2:5G7A8A	%	1.457 <-0.056> 1.401	1.289 <-0.078> 1.211	1.457 <-0.185> 1.272	1.457 <-0.076> 1.381	1.457 <-0.5188> 0.9382
67	IGH-DJ	IGH-D-D-1:#3:5A7G8A	p	0.00959665	0.0201978	0.818729	0.166037	0.000194588
68	IGH-DJ	IGH-D-D-1:#3:5A7G8A	%	0.8876 <-0.1951> 0.6925	0.76 <0.22> 0.98	0.8876 <-0.017> 0.8706	0.8876 <0.1008> 0.9884	0.8876 <-0.226> 0.6616
69	IGH-DJ	IGH-D-D-1:#4:5G7G8A	p	0.000113661	0.0586967	0.0256138	0.813845	8.58064e-21
70	IGH-DJ	IGH-D-D-1:#4:5G7G8A	%	2.415 <-0.475> 1.94	2.418 <-0.289> 2.129	2.415 <-0.229> 2.186	2.415 <0.029> 2.444	2.415 <-0.875> 1.54
71	IGH-DJ	IGH-D-D-1:#5:5A7A8G	p	0.114079	0.0052587	0.578908	0.254226	6.10656e-05
72	IGH-DJ	IGH-D-D-1:#5:5A7A8G	%	1.213 <-0.144> 1.069	1.418 <-0.32> 1.098	1.213 <0.045> 1.258	1.213 <0.096> 1.309	1.213 <-0.2856> 0.9274
73	IGH-DJ	IGH-D-D-1:#6:5G7A8G	p	0.000561054	2.80021e-06	0.426844	0.0006438	8.45611e-42
74	IGH-DJ	IGH-D-D-1:#6:5G7A8G	%	7.178 <-0.732> 6.446	7.511 <-1.203> 6.308	7.178 <0.145> 7.323	7.178 <0.662> 7.84	7.178 <-2.2> 4.978
75	IGH-DJ	IGH-D-D-1:#7:5A7G8G	p	0.0331097	0.124755	0.172118	0.419967	4.66553e-18
76	IGH-DJ	IGH-D-D-1:#7:5A7G8G	%	2.333 <-0.265> 2.068	2.227 <-0.228> 1.999	2.333 <-0.14> 2.193	2.333 <0.093> 2.426	2.333 <-0.804> 1.529
77	IGH-DJ	IGH-D-D-1:#8:5G7G8G	p	5.78587e-08	0.0102931	0.0037482	9.46994e-11	1.36891e-106
78	IGH-DJ	IGH-D-D-1:#8:5G7G8G	%	16.99 <-1.68> 15.31	16.93 <-0.96> 15.97	16.99 <0.76> 17.75	16.99 <1.82> 18.81	16.99 <-5.25> 11.74
79	IGH-DJ	IGH-D-E-1:#2:14G22A	p	0.0238667	0.177093	3.71238e-10	0.00204606	1.44255e-10
80	IGH-DJ	IGH-D-E-1:#2:14G22A	%	0.4186 <0.1366> 0.5552	0.36 <0.0906> 0.4506	0.4186 <0.3664> 0.785	0.4186 <0.1669> 0.5855	0.4186 <-0.2279> 0.1907
81	IGH-DJ	IGH-D-E-1:#3:14C22G	p	0.0997325	0.123795	5.90003e-07	0.00208409	0.00149453
82	IGH-DJ	IGH-D-E-1:#3:14C22G	%	0.407 <0.0972> 0.5042	0.4089 <0.1092> 0.5181	0.407 <0.2746> 0.6816	0.407 <0.1645> 0.5715	0.407 <-0.128> 0.279
83	IGH-DJ	IGH-D-F-1:#1:13C15A	p	0.344969	0.0359193	2.44347e-05	0.0123825	9.74236e-06
84	IGH-DJ	IGH-D-F-1:#1:13C15A	%	0.4302 <-0.0537> 0.3765	0.5511 <-0.1512> 0.3999	0.4302 <0.23> 0.6602	0.4302 <0.1344> 0.5646	0.4302 <-0.1739> 0.2563
85	IGH-DJ	IGH-D-F-1:#2:13G15A	p	0.0303999	0.489232	6.73943e-26	2.69738e-10	0.734078
86	IGH-DJ	IGH-D-F-1:#2:13G15A	%	0.6512 <0.1593> 0.8105	0.7333 <-0.0631> 0.6702	0.6512 <0.8328> 1.484	0.6512 <0.4558> 1.107	0.6512 <-0.0218> 0.6294
87	IGH-DJ	IGH-D-F-1:#3:13C15G	p	0.20256	0.282624	2.16568e-26	1.25747e-12	0.000386091
88	IGH-DJ	IGH-D-F-1:#3:13C15G	%	1.085 <0.118> 1.203	1.502 <-0.133> 1.369	1.085 <1.002> 2.087	1.085 <0.641> 1.726	1.085 <-0.241> 0.844
89	IGH-DJ	IGH-D-F-1:#4:13G15G	p	0.135279	0.882085	4.09877e-28	5.73277e-07	6.66176e-38
90	IGH-DJ	IGH-D-F-1:#4:13G15G	%	1.907 <-0.171> 1.736	1.542 <0.024> 1.566	1.907 <1.284> 3.191	1.907 <0.548> 2.455	1.907 <-0.9819> 0.9251
91	IGH-DJ	IGH-D-G-1:#1:18C22A	p	0.0135585	0.912367	8.39597e-21	4.95935e-12	4.29399e-05
92	IGH-DJ	IGH-D-G-1:#1:18C22A	%	0.9496 <-0.1933> 0.7563	1.009 <0.016> 1.025	0.9496 <0.8134> 1.763	0.9496 <0.5884> 1.538	0.9496 <-0.2546> 0.695
93	IGH-DJ	IGH-D-G-1:#2:18T22A	p	0.851946	0.198777	9.65081e-39	6.84241e-39	0.939562
94	IGH-DJ	IGH-D-G-1:#2:18T22A	%	1.097 <0.02> 1.117	1.48 <0.165> 1.645	1.097 <1.306> 2.403	1.097 <1.359> 2.456	1.097 <0.008> 1.105
95	IGH-DJ	IGH-D-G-1:#3:18C22G	p	0.927995	0.131298	2.29252e-30	2.59898e-22	3.82052e-07
96	IGH-DJ	IGH-D-G-1:#3:18C22G	%	1.233 <0.011> 1.244	1.289 <0.181> 1.47	1.233 <1.151> 2.384	1.233 <0.978> 2.211	1.233 <-0.3556> 0.8774
97	IGH-DJ	IGH-D-G-1:#4:18T22G	p	8.42195e-05	0.0329996	4.73378e-63	2.95998e-23	2.10986e-14
98	IGH-DJ	IGH-D-G-1:#4:18T22G	%	2.69 <-0.511> 2.179	2.649 <0.358> 3.007	2.69 <2.439> 5.129	2.69 <1.362> 4.052	2.69 <-0.781> 1.909
99	IGH-DJ	IGH-D-H-1:#1:11C19A	p	0.993183	0.950142	0.00100242	3.30264e-08	0.00157591
100	IGH-DJ	IGH-D-H-1:#1:11C19A	%	0.438 <-0.004> 0.434	0.4089 <-0.009> 0.3999	0.438 <0.1743> 0.6123	0.438 <0.3329> 0.7709	0.438 <-0.1328> 0.3052
101	IGH-DJ	IGH-D-H-1:#2:11G19A	p	0.800882	0.0132511	3.38077e-14	1.6733e-25	0.000356035
102	IGH-DJ	IGH-D-H-1:#2:11G19A	%	1.271 <0.028> 1.299	1.289 <0.299> 1.588	1.271 <0.705> 1.976	1.271 <1.081> 2.352	1.271 <-0.264> 1.007
103	IGH-DJ	IGH-D-H-1:#3:11C19G	p	0.00682056	0.254504	8.3134e-11	7.56463e-22	0.449758
104	IGH-DJ	IGH-D-H-1:#3:11C19G	%	0.8372 <0.2258> 1.063	1.111 <0.128> 1.239	0.8372 <0.4978> 1.335	0.8372 <0.8368> 1.674	0.8372 <-0.0504> 0.7868
105	IGH-DJ	IGH-D-H-1:#4:11G19G	p	0.451551	0.00524746	1.66549e-12	1.20911e-32	1.33819e-12
106	IGH-DJ	IGH-D-H-1:#4:11G19G	%	3.209 <-0.114> 3.095	3.071 <0.505> 3.576	3.209 <0.953> 4.162	3.209 <1.8> 5.009	3.209 <-0.805> 2.404
107	IGK-VJ-Kde	IGK-V-A-1	p	0.796976	0.925138	4.14771e-41	5.58824e-33	0.5728
108	IGK-VJ-Kde	IGK-V-A-1	%	9.787 <0.08> 9.867	10.33 <0.03> 10.36	9.787 <3.863> 13.65	9.787 <3.403> 13.19	9.787 <0.147> 9.934
109	IGK-VJ-Kde	IGK-V-B-1	p	0.022818	0.788626	0.00489529	0.751493	1.12554e-47
110	IGK-VJ-Kde	IGK-V-B-1	%	23.6 <-0.94> 22.66	23.54 <-0.11> 23.43	23.6 <1.04> 24.64	23.6 <-0.12> 23.48	23.6 <-4.9> 18.7
111	IGK-VJ-Kde	IGK-V-C-1	p	0.458552	0.0452516	1.71499e-20	3.38038e-20	0.0818892
112	IGK-VJ-Kde	IGK-V-C-1	%	6.909 <-0.188> 6.721	7.093 <0.464> 7.557	6.909 <2.248> 9.157	6.909 <2.234> 9.143	6.909 <-0.372> 6.537
113	IGK-VJ-Kde	IGK-V-D-1	p	0.488356	0.98496	1.59909e-27	6.96735e-84	1.2277e-38
114	IGK-VJ-Kde	IGK-V-D-1	%	22.37 <0.29> 22.66	21.9 <0.01> 21.91	22.37 <-3.67> 18.7	22.37 <-6.27> 16.1	22.37 <-4.33> 18.04
115	IGK-VJ-Kde	IGK-V-E-1	p	0.0318557	0.132637	0.392284	0.975562	0.26001
116	IGK-VJ-Kde	IGK-V-E-1	%	3.5 <0.405> 3.905	3.864 <-0.258> 3.606	3.5 <0.14> 3.64	3.5 <-0.008> 3.492	3.5 <-0.176> 3.324
117	IGK-VJ-Kde	IGK-V-F-1	p	0.993818	0.825474	5.0403e-09	1.20638e-17	0.395938
118	IGK-VJ-Kde	IGK-V-F-1	%	2.567 <-0.006> 2.561	2.49 <0.034> 2.524	2.567 <-0.699> 1.868	2.567 <-0.968> 1.599	2.567 <0.12> 2.687
119	IGK-VJ-Kde	IGK-V-H-1	p	0.268818	0.165758	6.15701e-07	1.84762e-23	2.7228e-50
120	IGK-VJ-Kde	IGK-V-H-1	%	13.38 <0.38> 13.76	13.74 <-0.42> 13.32	13.38 <-1.39> 11.99	13.38 <-2.69> 10.69	13.38 <-3.837> 9.543
121	IGK-VJ-Kde	IGK-V-J-1	p	0.593836	0.209217	0.00297161	0.764927	0.000941057
122	IGK-VJ-Kde	IGK-V-J-1	%	1.823 <-0.074> 1.749	1.443 <0.138> 1.581	1.823 <0.371> 2.194	1.823 <-0.037> 1.786	1.823 <-0.349> 1.474
123	IGK-VJ-Kde	IGK-V-K-1	p	0.840523	0.00127012	0.0605597	0.000502154	0.0150538
124	IGK-VJ-Kde	IGK-V-K-1	%	0.4817 <0.0186> 0.5003	0.2788 <0.1701> 0.4489	0.4817 <-0.1041> 0.3776	0.4817 <-0.176> 0.3057	0.4817 <-0.1298> 0.3519
125	TRB-VJ	TRB-V-AB-1	p	0.615296	2.05227e-05	2.97196e-48	2.61784e-09	0.37009
126	TRB-VJ	TRB-V-AB-1	%	1.423 <0.054> 1.477	1.874 <-0.457> 1.417	1.423 <1.48> 2.903	1.423 <0.517> 1.94	1.423 <-0.069> 1.354
127	TRB-VJ	TRB-V-AC-1	p	0.000682918	4.52029e-06	1.71819e-81	2.71919e-52	9.79898e-07
128	TRB-VJ	TRB-V-AC-1	%	10.79 <0.9> 11.69	10.02 <1.21> 11.23	10.79 <4.22> 15.01	10.79 <3.35> 14.14	10.79 <1.02> 11.81
129	TRB-VJ	TRB-V-AE-1	p	1.57181e-06	0.000167353	2.97649e-15	6.59003e-23	0.00145311
130	TRB-VJ	TRB-V-AE-1	%	0.8892 <0.4198> 1.309	1.305 <-0.3374> 0.9676	0.8892 <0.5798> 1.469	0.8892 <0.7758> 1.665	0.8892 <0.2138> 1.103
131	TRB-VJ	TRB-V-AF-1	p	0.00957901	0.327399	2.83204e-29	0.0045977	0.0044581
132	TRB-VJ	TRB-V-AF-1	%	0.5342 <-0.1503> 0.3839	0.5604 <0.0681> 0.6285	0.5342 <0.7628> 1.297	0.5342 <0.149> 0.6832	0.5342 <0.1507> 0.6849
133	TRB-VJ	TRB-V-AH-1	p	0.423467	0.000298829	3.9655e-07	2.2491e-10	0.555038
134	TRB-VJ	TRB-V-AH-1	%	1.818 <0.094> 1.912	1.762 <-0.381> 1.381	1.818 <0.471> 2.289	1.818 <0.616> 2.434	1.818 <0.054> 1.872
135	TRB-VJ	TRB-V-AI-1	p	0.00945333	0.00338309	1.88613e-35	0.000319713	0.284247
136	TRB-VJ	TRB-V-AI-1	%	0.4313 <0.1573> 0.5886	0.4931 <0.1988> 0.6919	0.4313 <0.8257> 1.257	0.4313 <0.1769> 0.6082	0.4313 <-0.0457> 0.3856
137	TRB-VJ	TRB-V-AJ-1	p	0.0770923	0.402873	3.50639e-76	5.3421e-71	1.11435e-14
138	TRB-VJ	TRB-V-AJ-1	%	1.636 <0.196> 1.832	3.129 <0.129> 3.258	1.636 <2.108> 3.744	1.636 <2.041> 3.677	1.636 <0.74> 2.376
139	TRB-VJ	TRB-V-AL-1	p	2.23749e-06	0.0246694	0.738603	6.69322e-15	5.99515e-30
140	TRB-VJ	TRB-V-AL-1	%	3.889 <-0.734> 3.155	4.384 <-0.384> 4	3.889 <-0.043> 3.846	3.889 <1.068> 4.957	3.889 <-1.242> 2.647
141	TRB-VJ	TRB-V-B-1	p	0.78341	0.023276	1.8684e-29	2.74553e-11	0.481373
142	TRB-VJ	TRB-V-B-1	%	0.8063 <-0.0239> 0.7824	0.8518 <0.1932> 1.045	0.8063 <0.8747> 1.681	0.8063 <0.4647> 1.271	0.8063 <-0.0421> 0.7642
143	TRB-VJ	TRB-V-C-1	p	0.93579	0.327904	0.0661546	0.149201	2.04721e-09
144	TRB-VJ	TRB-V-C-1	%	0.4745 <0.0081> 0.4826	0.3811 <0.0572> 0.4383	0.4745 <0.0872> 0.5617	0.4745 <0.0694> 0.5439	0.4745 <-0.2162> 0.2583
145	TRB-VJ	TRB-V-D-1	p	0.254458	0.000536967	7.48378e-26	3.27252e-05	0.0187628
146	TRB-VJ	TRB-V-D-1	%	0.71 <-0.0812> 0.6288	0.9146 <-0.2585> 0.6561	0.71 <0.765> 1.475	0.71 <0.2567> 0.9667	0.71 <0.1397> 0.8497
147	TRB-VJ	TRB-V-E-1	p	0.00276127	0.690317	1.50953e-36	1.18729e-06	0.617022
148	TRB-VJ	TRB-V-E-1	%	3.447 <-0.445> 3.002	3.367 <0.065> 3.432	3.447 <1.713> 5.16	3.447 <0.61> 4.057	3.447 <0.062> 3.509
149	TRB-VJ	TRB-V-H-1	p	1.85822e-06	0.460955	1.47819e-09	0.68585	7.86978e-55
150	TRB-VJ	TRB-V-H-1	%	5.076 <0.913> 5.989	4.268 <0.131> 4.399	5.076 <-0.783> 4.293	5.076 <-0.058> 5.018	5.076 <-1.884> 3.192
151	TRB-VJ	TRB-V-I-1	p	0.000849485	0.763061	0.080559	5.59353e-06	0.509086
152	TRB-VJ	TRB-V-I-1	%	3.106 <-0.47> 2.636	2.569 <0.044> 2.613	3.106 <0.197> 3.303	3.106 <0.542> 3.648	3.106 <-0.076> 3.03
153	TRB-VJ	TRB-V-N-1	p	0.82516	0.542556	4.53367e-09	1.10885e-11	1.49277e-09
154	TRB-VJ	TRB-V-N-1	%	1.204 <-0.023> 1.181	0.9863 <0.0557> 1.042	1.204 <0.464> 1.668	1.204 <0.56> 1.764	1.204 <-0.3739> 0.8301
155	TRB-VJ	TRB-V-P-1	p	0.610383	0.534315	3.83394e-75	2.1479e-90	0.00150391
156	TRB-VJ	TRB-V-P-1	%	6.523 <0.109> 6.632	7.038 <0.14> 7.178	6.523 <3.357> 9.88	6.523 <3.817> 10.34	6.523 <0.525> 7.048
157	TRB-VJ	TRB-V-R-1	p	0.179975	0.294488	6.82094e-53	1.11126e-24	0.035416
158	TRB-VJ	TRB-V-R-1	%	2.601 <0.185> 2.786	3.205 <0.164> 3.369	2.601 <1.939> 4.54	2.601 <1.23> 3.831	2.601 <0.227> 2.828
159	TRB-VJ	TRB-V-T-1	p	0.000980818	1.51241e-05	1.71831e-147	1.1006e-23	0.575409
160	TRB-VJ	TRB-V-T-1	%	3.116 <-0.465> 2.651	3.452 <0.716> 4.168	3.116 <4.003> 7.119	3.116 <1.289> 4.405	3.116 <0.065> 3.181
161	TRB-VJ	TRB-V-U-1	p	2.05951e-07	6.15012e-15	2.44118e-182	4.60466e-277	0.899042
162	TRB-VJ	TRB-V-U-1	%	4.867 <-0.897> 3.97	4.039 <1.441> 5.48	4.867 <5.253> 10.12	4.867 <7.013> 11.88	4.867 <-0.019> 4.848
163	TRB-VJ	TRB-V-V-1	p	0.00564749	0.78558	2.00162e-10	8.79748e-05	0.401414
164	TRB-VJ	TRB-V-V-1	%	1.533 <-0.275> 1.258	1.457 <0.032> 1.489	1.533 <0.562> 2.095	1.533 <0.338> 1.871	1.533 <-0.068> 1.465
165	TRB-VJ	TRB-V-Y-1	p	3.77973e-11	0.644528	1.36523e-13	0.276894	1.96617e-08
166	TRB-VJ	TRB-V-Y-1	%	0.7864 <-0.4245> 0.3619	0.4483 <-0.0293> 0.419	0.7864 <0.5116> 1.298	0.7864 <-0.062> 0.7244	0.7864 <-0.2761> 0.5103
167	TRD	TRD-V-A-1	p	7.85913e-142	0.0221504	1.76062e-166	2.12909e-124	2.65092e-66
168	TRD	TRD-V-A-1	%	14.37 <-7.114> 7.256	13.02 <-0.63> 12.39	14.37 <9.44> 23.81	14.37 <8.12> 22.49	14.37 <-4.508> 9.862
169	TRD	TRD-V-C-1	p	4.39996e-08	6.99438e-05	2.24339e-27	6.33064e-63	1.53017e-10
170	TRD	TRD-V-C-1	%	5.083 <-1.06> 4.023	2.565 <0.545> 3.11	5.083 <2.283> 7.366	5.083 <3.852> 8.935	5.083 <-1.089> 3.994
171	TRD	TRD-V-D-1	p	0.0966955	3.12039e-10	1.60945e-12	1.47681e-23	0.000962584
172	TRD	TRD-V-D-1	%	0.235 <-0.0722> 0.1628	0.5118 <-0.3219> 0.1899	0.235 <0.4548> 0.6898	0.235 <0.767> 1.002	0.235 <0.1716> 0.4066
173	TRD	TRD-V-E-1	p	0.0193281	0.000190378	2.62324e-23	4.48878e-50	0.274626
174	TRD	TRD-V-E-1	%	0.4646 <-0.139> 0.3256	0.9805 <-0.2881> 0.6924	0.4646 <0.8924> 1.357	0.4646 <1.638> 2.103	0.4646 <0.0695> 0.5341
175	TRD	TRD-V-F-1	p	0.00337794	3.01214e-16	5.68032e-35	3.26726e-78	4.08772e-09
176	TRD	TRD-V-F-1	%	0.3225 <0.1858> 0.5083	0.8224 <-0.5256> 0.2968	0.3225 <1.125> 1.448	0.3225 <2.239> 2.561	0.3225 <0.3939> 0.7164
177	TRD	TRD-V-H-1	p	0.176941	0.284372	2.53841e-234	2.22967e-254	8.46856e-65
178	TRD	TRD-V-H-1	%	0.6996 <-0.1049> 0.5947	1.297 <-0.102> 1.195	0.6996 <6.286> 6.986	0.6996 <6.784> 7.484	0.6996 <2.187> 2.887
179	TRG	TRG-V-A-1	p	5.85595e-07	0.404397	1.85097e-29	4.18645e-12	5.65507e-25
180	TRG	TRG-V-A-1	%	18.71 <1.7> 20.41	19.96 <-0.33> 19.63	18.71 <3.06> 21.77	18.71 <1.9> 20.61	18.71 <-2.63> 16.08
181	TRG	TRG-V-B-1	p	0.587458	0.178698	1.49627e-47	1.20492e-35	4.27066e-05
182	TRG	TRG-V-B-1	%	12.11 <0.15> 12.26	10.61 <0.41> 11.02	12.11 <3.42> 15.53	12.11 <2.99> 15.1	12.11 <-0.89> 11.22
183	TRG	TRG-V-C-1	p	0.329963	0.129957	5.65668e-10	0.000417201	3.06232e-28
184	TRG	TRG-V-C-1	%	9.59 <-0.247> 9.343	9.511 <0.436> 9.947	9.59 <1.27> 10.86	9.59 <0.73> 10.32	9.59 <-2.043> 7.547
185	TRG	TRG-V-D-1	p	0.00488768	0.798223	1.22676e-21	5.53327e-56	0.0391456
186	TRG	TRG-V-D-1	%	17.45 <-0.91> 16.54	18.05 <-0.1> 17.95	17.45 <2.51> 19.96	17.45 <4.37> 21.82	17.45 <-0.53> 16.92
187	TRG	TRG-V-G-1	p	0.19012	0.536569	1.56792e-24	1.33378e-36	1.75802e-08
188	TRG	TRG-V-G-1	%	20.74 <-0.45> 20.29	18.58 <0.24> 18.82	20.74 <2.86> 23.6	20.74 <3.67> 24.41	20.74 <-1.53> 19.21
189	TRG	TRG-V-H-1	p	0.439933	7.73228e-06	0.000103934	0.00507316	0.147613
190	TRG	TRG-V-H-1	%	3.115 <-0.117> 2.998	4.291 <-0.836> 3.455	3.115 <0.475> 3.59	3.115 <0.348> 3.463	3.115 <-0.171> 2.944

## Sheet: S4 cIT-QC
	cell line	clonotype (see Supplementary Information - Materials and Methods)	reference nt sequence (uppercase: junction ; space-detached subsequence, where applicable: primer, needed for rearrangement identification)
	JB6	VJ:Vb-(Db)-Jb V12-3=V12-4 6/14/4 J2-3 CASRLAGGPDTQYF pro	taagatgcctaatgcatcattctccactctgaagatccagccctcagaacccagggactcagctgtgtacttcTGTGCCAGCAGACTAGCGGGGGGACCAGATACGCAGTATTTTggcccaggcaccc
	JB6	DJ:Db-Jb D1 7/6/4 J2-2 VGTEITGELFF pop	gcagctgctctggtggtctctcccaggctctgggggcggacccatgggaggggctgtttttgtacaaagctgtaacattGTGGGGACGGAGATCACCGGGGAGCTGTTTTTTggagaaggctcta
	JB6	VJ:Vg-Jg V10 7/12/12 J1=J2 CAAWS*GW#KLF unp	gtccgtagagaaagaagacatggccgtttactacTGTGCTGCGTGGTCTTGAGGCTGGCGAAACT CTTTggcagtggaacaacact
	JB6	VJ:Vg-Jg V2 5/13/ J1=J2 CATWGSI*VNYYKKLF unp	atactgcgaaatctaattgaaaatgactctggggtctattacTGTGCCACCTGGGGATCCATATAGGTGAATTATTATAAGAAACT CTTTggcagtggaacaacact
	Karpas299	VJ:Vb-(Db)-Jb V20-1 1/22/6 J2-7 CSARAQIGSSPLEQYF pro	tgaccttgtccactctgacagtgaccagtgcccatcctgaagacagcagcttctacatcTGCAGTGCTAGAGCCCAGATAGGGTCTAGCCCCCTCGAGCAGTACTTCgggccgggcaccagg
	Karpas299	DJ:Db-Jb D1 /2/6 J1-6 VGTGGLNSPLHF pop	gcagctgctctggtggtctctcccaggctctgggggcggacccatgggaggggctgtttttgtacaaagctgtaacattGTGGGGACAGGGGGCCTTAATTCACCCCTCCACTTTgggaac
	Karpas299	VJ:Vg-Jg V2 /13/4 JP2 CATWDGG*VP#SDWIKTF unp	atactgcaaaatctaattgaaaatgactctggggtctattacTGTGCCACCTGGGACGGGGGTTAAGTTCCTTTAGTGATTGGATCAAGA CGTTTgcaaaagggactagg
	Karpas299	VJ:Vg-Jg V8 /2/5 J1=J2 CATWDR##YKKLF unp	tatactggaaaatctaattgaacgtgactctggggtctattacTGTGCCACCTGGGATAGGCCATTATAAGAAACT CTTTggcagtggaacaacact
	ALL/MIK	VJ:Vh-(Dh)-Jh V3-72 16/24/ J4 SPCPPRKN#YFDYW unp	tgcagcctctggattcaccttcagtgaccactacatggactgggtccgccaggctccagggaaggggctggagtgggttggccgtactagaaacaaagctaacagttacaccacagaatacgccgcgtctgtgaaaggcagattcaccatctcaagagatgattcaaagaactcactgtatctgcaaatgaacagcctgaaaaccgaggacacggccgtgtTCCCCGTGCCCCCCGCGAAAGAATACTACTTTGACTACTGGggccagggaaccct
	ALL/MIK	VJ:Vh-(Dh)-Jh V7-4-1 11/40/27 J4 TPYYYDSSGY*VP unp	cttctggatacaccttcactagctatgctatgaattgggtgcgacaggcccctggacaagggcttgagtggatgggatggatcaacaccaacactgggaacccaacgtatgcccagggcttcacaggacggtttgtcttctccttggacacctctgtcagcacggcatatctgcagatcagcagcctaaaggctgaggacactgccgtgtattacACCCCTTATTACTATGATAGTAGTGGTTATTAAGTACCCCccct ggtcaccgtctcctcaggtaag
	ALL/MIK	Vk-Kde V2-24=V2D-24 26/6/20 Kde LGGR unk	gggcagggacagatttcacactgaaaatcagcagggtggaagctgaggatgtcggggtttattacCTCGGGGGGCGA ctcctcatgagtctgcagctgc
	ALL/MIK	VJ:Vk-Jk V1-39=V1D-39 6/7/5 J3 CQQSYSTGA#F unp	tggatctgggacagatttcactctcaccatcagcagtctgcaacctgaagattttgcaacttactacTGTCAACAGAGTTACAGTACGGGGGCGCTTTCggccct gggaccaaagtggatatcaaacgt
	ALL/MIK	intron-Kde intron 4/2/ Kde PCVCPIDAAVASFP##SPSGSPGR unk	caccgcgctcttggggcagccgccttgccgctagtggccgtggccaCCCTGTGTCTGCCCGATTGATGCTGCCGTAGCCAGCTTTCCTCCGGAGCCCTAGTGGCAGCCCAGGGCGA ctcctcatgagtctgcagctgc
	ALL/MIK	intron-Kde intron 4/6/1 Kde PCVCPIDAAVASFPSL#SPSGSPGR unk	caccgcgctcttggggcagccgccttgccgctagtggccgtggccaCCCTGTGTCTGCCCGATTGATGCTGCCGTAGCCAGCTTTCCTTCTTTAGAGCCCTAGTGGCAGCCCAGGGCGA ctcctcatgagtctgcagctgc
	ALL/MIK	VJ:Vd-(Dd)-Ja V2 5/21/4 J29 CACAQGGPRS#SGNTPLVF unp	taagatacttgcaccatcagagagagatgaagggtcttactacTGTGCCTGTGCCCAGGGGGGTCCCCGAAGTCTTCAGGAAACACACCTCTTGTCTTTggaaagggcacaagactttctgtgat
	ALL/MIK	VJ:Vg-Jg V2 /5/8 JP1 CATWDGP#GWFKIF unp	atactgcgaaatctaattgaaaatgactctggggtctattacTGTGCCACCTGGGACGGGCCGGAGGTTGGTTCAAGA TATTTgctgaagggactaagctc
	ALL/MIK	VJ:Vg-Jg V5 2/3/ JP1 CATWDTYTTGWFKIF pro	gatactacgaaatctaattgaaaatgattctggggtctattacTGTGCCACCTGGGACACCTATACCACTGGTTGGTTCAAGA TATTTgctgaagggactaagctc
	MOLT-13	VJ:Vb-(Db)-Jb V10-1 6/18/1 J1-1 CASRRVRRDRNTEAFF unp	tacagtgtctctagatcaaacacagaggacctccccctcactctgtagtctgctgcctcctcccagacatctgtatatttcTGCGCCAGCAGGAGAGTTAGACGGGACAGGAACACTGAAGCTTTCTTTggacaa
	MOLT-13	DJ:Db-Jb D1 //6 J1-5 VGTGG#QPQHF pop	gcagctgctctggtggtctctcccaggctctgggggcggacccatgggaggggctgtttttgtacaaagctgtaacattGTGGGGACAGGGGGCTCAGCCCCAGCATTTTggtgat
	MOLT-13	DJ:Db-Jb D2 /4/3 J2-3 VGTSGRA#TDTQYF pop	cgcttcctgccgctgcccagtggttgggggagggggactagcagggaggaaacatttttgtatcatggtgtaacattGTGGGGACTAGCGGGAGGGCCCGACAGATACGCAGTATTTTggcccaggcaccc
	MOLT-13	VJ:Vd-(Dd)-Jd V1 1/9/ J1 CALGEPGGYTDKLIF pro	gtcgccttaaccatttcagccttacagctagaagattcagcaaagtactttTGTGCTCTTGGGGAACCTGGGGGGTACACCGATAAACTCATCTTTggaaaagga
	MOLT-13	VJ:Vg-Jg V3 /8/9 J1=J2 CATWDRPRLKKLF pro	gagactgcaaaatctaattgaaaatgattctggggtctattacTGTGCCACCTGGGACAGGCCCCGCCTTAAGAAACT CTTTggcagtggaacaacact
	MOLT-13	VJ:Vg-Jg V8 3//3 JP1 CATWD#TGWFKIF unp	tatactggaaaatctaattgaacgtgactctggggtctattacTGTGCCACCTGGGATCCACTGGTTGGTTCAAGA TATTTgctgaagggactaagctc
	Raji	VJ:Vh-(Dh)-Jh V3-11=V3-21=V3-48 2/40/3 J4 CARQRNDFSDNNSYYSNFDFW pro	tgaagtttctgggttcgacttcagtatctattacatgagttgggtccgccaggctccagggaaggggctggagtgggtttcatatattaaccctcgtggaagtcacatatcatatgcagcctcagtgacgggccgattcaccgtctccagagacaacgccaataattcacttaatctccaaatgaacagcctgagagtcgaggacacggctgtctattacTGTGCGAGACAGAGGAATGATTTCTCTGATAATAATAGTTATTACTCTAACTTTGACTTCTGGggccagggagccct
	Raji	DJ:Dh-Jh D6-13 8/12/6 J1 VGYSSIPPP#YFQHW pop	gtttctgaaggtgtctgtgtcac aGTGGGGTATAGCAGCATCCCCCCCCCCTTACTTCCAGCACTGGggccagggcaccct
	Raji	Vk-Kde V1-8 2/2/4 Kde CQQYYSYSVPSGSPGR unk	agcggcagtggctctgggacagatttcactctcaccatcagctgcctgcagtctgaagattttccaacttattacTGTCAACAGTATTATAGTTACTCTGTCCCTAGTGGCAGCCCAGGGCGA ctcctcatgagtctgcagctgc
	REH	VJ:Vh-(Dh)-Jh V3-15 1/21/5 J6 CTTGMVRGVI#YYYYGMDVW unp	tgcagcctctggattcactttcagtaacgcctggatgagctgggtccgccaggctccagggaaggggctggagtgggttggccgtattaaaagcaaaactgatggtgggacaacagactacgctgcacccgtgaaaggcagattcaccatctcaagagatgattcaaaaaacacgctgtatctgcaaatgaacagcctgaaaaccgaggacacagccgtgtattacTGTACCACAGGGATGGTTCGGGGAGTTATTATACTACTACTACGGTATGGACGTCTGGggccaagggaccac
	REH	VJ:Vk-Jk V2-29 5/4/ J4 *MQGIHLS#LTF unp	gcagcgggtcagggacagatttcacactgaaaatcagccgggtggaggctgaggatgttggggtttattacTGAATGCAAGGTATACACCTTTCCCGCTCACTTTCggcgga
	REH	Vk-Kde V3-20=V3D-20 4/1/ Kde CQQYGSS##SPSGSPGR unk	ggtctgggacagacttcactctcaccatcagcagactggagcctgaagattttgcagtgtattacTGTCAGCAGTATGGTAGCTCACTGGAGCCCTAGTGGCAGCCCAGGGCGA ctcctcatgagtctgcagctgc
	REH	intron-Kde intron 5// Kde PCVCPINAAVASF##SPSGSPGR unk	caccgcgctcttggggcagccgccttgccgctagtggccgtggccaCCCTGTGTCTGCCCGATTAATGCTGCCGTAGCCAGCTTTCCGGAGCCCTAGTGGCAGCCCAGGGCGA ctcctcatgagtctgcagctgc
	REH	VJ:Vb-(Db)-Jb V20-1 1/2/26 J2-7 CSARG unp	tgaccttgtccactctgacagtgaccagtgcccatcctgaagacagcagcttctacatcTGCAGTGCTAGAGGTgcaccagg ctcacggtcacaggtgagattc
	REH	VD:Vd-Dd3 V2 7/3/ D3 CACLLGDTH unk	taagatacttgcaccatcagagagagatgaagggtcttactacTGTGCCTGCCTACTGGGGGATACGCACagtgctacaaaacctacagagacctgtacaaaaactgcagggg
	REH	VJ:Vd-(Dd)-Ja V2 3/22/5 J29 CACDPYGGGSP#SGNTPLVF unp	taagatacttgcaccatcagagagagatgaagggtcttactacTGTGCCTGTGACCCGTACGGTGGGGGATCCCCCCTCAGGAAACACACCTCTTGTCTTTggaaagggcacaagactttctgtgat
	REH	VJ:Vg-Jg V9 1/2/3 J1=J2 CALWEV#YYKKLF unp	attcacaatgtagagaaacaggacatagctacctactacTGTGCCTTGTGGGAGGTACTTATTATAAGAAACT CTTTggcagtggaacaacact
	REH	VJ:Vg-Jg V4 10/14/3 J1=J2 CATLF*R#YYKKLF unp	atactgcgaaatcttattgaaaatgactctggagtctattacTGTGCCACTCTTTTCTGAAGGGTTATTATAAGAAACT CTTTggcagtggaacaacact
	TMM	VJ:Vh-(Dh)-Jh V1-24 /28/8 J5 CATDQAISGVVKSFDPW pro	tttccggatacagcctcactgaaatatccatctactggctgcgacaggctcctggaaaagggcttgagtggatgggagattttgatcctgagaatggtgaaacactctacgcacagaatttccagggcagactcaccatgaccgcggacacatcaacagacactgtctacatggagctgagcagcctgagggctgacgactcggccgtgtattatTGTGCAACGGATCAGGCGATTTCTGGAGTGGTAAAATCATTTGACCCCTGGggccagggaaccct
	TMM	DJ:Dh-Jh D2-2 3/13/ J3 VRIL**YQLLLNSANDAFDIW pop	gattttgtgggggttcgtgtc actGTGAGGATATTGTAGTAGTACCAGCTGCTATTGAACTCTGCCAATGATGCTTTTGATATCTGGggccaagggacaat
	TMM	Vk-Kde V2-30=V2D-30 /7/3 Kde CMQGTHWRPGR#PSGSPGR unk	ggtcaggcactgatttcacactgaaaatcagcagggtggaggctgaggatgttggggtttattacTGCATGCAAGGTACACACTGGCGTCCGGGTAGGGCCCTAGTGGCAGCCCAGGGCGA ctcctcatgagtctgcagctgc
	TOM-1	VJ:Vh-(Dh)-Jh V4-55 1/17/10 J6 CARWAGTTG#YYGMDVW unp	ggagaccctgtccctcatctgcgctgtctctggtgactccatcagcagtggtaactggtgaatctgggtccgccagcccccagggaaggggctggagtggattggggaaatccatcatagtgggagcacctactacaacccgtccctcaagagtcgaatcaccatgtccgtagacacgtccaagaaccagttctacctgaagctgagctctgtgaccgccgcggacacggccgtgtattacTGTGCGAGATGGGCTGGAACAACCGGTCTACTACGGTATGGACGTCTGGggccaagggaccac
	TOM-1	VD:Vd-Dd3 V2 3/3/2 D3 CACDL#GDTH unk	taagatacttgcaccatcagagagagatgaagggtcttactacTGTGCCTGTGACTTGTGGGGGATACGCACagtgctacaaaacctacagagacctgtacaaaaactgcagggg
	TOM-1	VD:Vd-Dd3 V2 8/4/ D3 CAFLLGDTH unk	taagatacttgcaccatcagagagagatgaagggtcttactacTGTGCCTTTTTACTGGGGGATACGCACagtgctacaaaacctacagagacctgtacaaaaactgcagggg
	TOM-1	VJ:Vg-Jg V5 8//18 J1=J2 CAT#F unp	gatactacgaaatctaattgaaaatgattctggggtctattacTGTGCCACCT CTTTggcagtggaacaacact
	WSU-NHL	VJ:Vh-(Dh)-Jh V6-1 1/22/19 J6 CARGTYAAKASMDVW pro	ccatctccggggacagtgtctctagcaacagtgctgcttggaactggatcaggcagtccccatcgagaggccttgagtggctgggaaggacatactacaggtccaagtggtataatgattatgcagtatctgtgaaaagtcgaataaccatcaacccagacacatccaagaaccagttctccctgcagctgaactctgtgactcccgaggacacggctgtgtattacTGTGCAAGAGGTACGTATGCAGCTAAGGCTTCCATGGACGTCTGGggcaaagggaccac
	WSU-NHL	DJ:Dh-Jh D2-2 1/1/8 J4 VRIL**YQLLY#DYW pop	gattttgtgggggttcgtgtc actGTGAGGATATTGTAGTAGTACCAGCTGCTATACAGACTACTGGggccagggaaccct
	WSU-NHL	VJ:Vk-Jk V1-17=V1D-17 1//4 J4 CLQHNSYP#TF unp	tggatctgggacagaattcactctcacaatcagcagcctgcagcctgaagattttgcaacttattacTGTCTACAGCATAATAGTTACCCTCACTTTCggcgga
	WSU-NHL	intron-Kde intron 2//3 Kde PCVCPIDAAVASFP##PSGSPGR unk	caccgcgctcttggggcagccgccttgccgctagtggccgtggccaCCCTGTGTCTGCCCGATTGATGCTGCCGTAGCCAGCTTTCCTGAGCCCTAGTGGCAGCCCAGGGCGA ctcctcatgagtctgcagctgc

## Sheet: S5 test dataset markers
primer set	sample	raw reads	reads with junction	cIT-QC	%cIT-QC	quantification factor	usable reads	marker reads	marker %reads	marker %cells	marker cells	marker receptor chain	marker clonotype (see Supplementary Information - Materials and Methods)
IGH-VJ	dxB-ALL_pt1_IGH-VJ-FR1_S1	55058	53563	704	1.3143	0.39886	52859	48421	91.6041	128.757	19313.5	IGH	VJ:Vh-(Dh)-Jh V3-30=V3-30-5 4/28/5 J4 CAIRIVGATRG#FDYW unp
IGH-DJ	dxB-ALL_pt1_IGH-DJ_S2	66612	66049	1174	1.7775	0.107335	64875	36329	55.9985	25.9955	3899.3	IGH	DJ:Dh-Jh D4-23 3/12/1 J5 V*LRW*PGPT#NWFDPW pop
IGK-VJ-Kde	dxB-ALL_pt1_IGK-VJ-Kde_S3	71582	71234	24794	34.8064	0.0113108	46440	12644	27.2265	0.9533	143	IGK	VJ:Vk-Jk V3D-11 4/2/7 J3 CQQRSNWLF pro
TRD	dxB-ALL_pt1_TRD_S7	71682	71408	1039	1.455	0.268456	70369	45942	65.2873	82.2236	12333.5	TRD	VD:Vd-Dd3 V2 /6/ D3 CACDTGL#LGDTH unk
TRD	dxB-ALL_pt1_TRD_S7	71682	71408	1039	1.455	0.268456	70369	17831	25.3393	31.9128	4786.9	TRD	DD:Dd2-Dd3 D2 15/9/3 D3 LF*GGYA unk
IGH-VJ	dxB-ALL_pt2_IGH-VJ-FR1_S9	27452	23205	823	3.5466	0.345679	22382	18107	80.8998	41.7284	6259.3	IGH	VJ:Vh-(Dh)-Jh V3-64 1/33/2 J4 CARARWLQIPSPPG#YFDYW unp
TRB-VJ	dxB-ALL_pt2_TRB-VJ_S13	195918	51795	14061	27.1474	0.0113879	37734	2703	7.1633	0.2052	30.8	TRB	VJ:Vb-(Db)-Jb V20-1 6/12/6 J2-7 CSAHPSLEQYF pro
TRB-VJ	dxB-ALL_pt2_TRB-VJ_S13	195918	51795	14061	27.1474	0.0113879	37734	2490	6.5988	0.1891	28.4	TRB	VJ:Vb-(Db)-Jb V20-1 /19/2 J1-2 CSARDLLTPTENYGYTF pro
TRB-DJ	dxB-ALL_pt2_TRB-DJ_S14	118017	103757	7166	6.9065	0.0223745	96591	16036	16.602	2.3921	358.8	TRB	DJ:Db-Jb D1 23/7/29 J2-5 GCFCTKLPG pop
TRD	dxB-ALL_pt2_TRD_S15	123949	111744	45163	40.4165	0.00531491	66581	7019	10.542	0.2487	37.3	TRD	DJ:Dd2-Jd D2 4/19/ J1 VPSYPGGFL#TDKLIF pop
TRD	dxB-ALL_pt2_TRD_S15	123949	111744	45163	40.4165	0.00531491	66581	5170	7.765	0.1831	27.5	TRD	VJ:Vd-(Dd)-Jd V1 2/28/6 J1 CALGEGSFLLRWGVYKLIF pro
TRD	dxB-ALL_pt2_TRD_S15	123949	111744	45163	40.4165	0.00531491	66581	3928	5.8996	0.1391	20.9	TRD	VJ:Vd-(Dd)-Jd V1 /11/3 J1 CALGELSLIPDKLIF pro
TRG	dxB-ALL_pt2_TRG_S16	172392	170711	5124	3.0016	0.0859543	165587	67242	40.6083	38.5321	5779.8	TRG	VJ:Vg-Jg V2 4/4/ JP1 CATWEA#TTGWFKIF unp
TRG	dxB-ALL_pt2_TRG_S16	172392	170711	5124	3.0016	0.0859543	165587	17102	10.3281	9.8002	1470	TRG	VJ:Vg-Jg V8 /4/3 J1=J2 CATWDRR#YYKKLF unp
IGH-VJ	dxT-ALL_pt3_IGH-VJ-FR1_S17	620	525	305	58.0952	0.930233	220	16	7.2727	0.0992	14.9	IGH	VJ:Vh-(Dh)-Jh V4-55 1/17/10 J6 CARWAGTTG#YYGMAVW unp
intron-Kde	dxT-ALL_pt3_intron-Kde_S20	50719	47130	18684	39.6435	0.00858001	28446	1878	6.602	0.1075	16.1	IGK	intron-Kde intron 10/1/1 Kde PCVCPINAAVAS#SPSGSPGR unk
intron-Kde	dxT-ALL_pt3_intron-Kde_S20	50719	47130	18684	39.6435	0.00858001	28446	1436	5.0482	0.0822	12.3	IGK	intron-Kde intron //4 Kde PCVCPINAAVASFPD#PSGSPGR unk
TRB-DJ	dxT-ALL_pt3_TRB-DJ_S22	67273	66696	1173	1.7587	0.138528	65523	58433	89.1794	53.9628	8094.4	TRB	DJ:Db-Jb D1 5/10/ J1-5 VGTACFFSNQPQHF pop
TRD	dxT-ALL_pt3_TRD_S23	49861	48781	2316	4.7478	0.103896	46465	27156	58.444	18.8094	2821.4	TRD	VJ:Vd-(Dd)-Jd V1 5/37/10 J1 CALGTLGIQKTVLGDF#LIF unp
TRD	dxT-ALL_pt3_TRD_S23	49861	48781	2316	4.7478	0.103896	46465	17006	36.5996	11.7792	1766.9	TRD	VJ:Vd-(Dd)-Jd V1 3/49/2 J1 CALGD**GGWPSPYSGGFFLQTDKLIF unp
TRG	dxT-ALL_pt3_TRG_S24	72009	71842	4064	5.6569	0.108455	67778	40444	59.6713	29.2424	4386.4	TRG	VJ:Vg-Jg V4 6/11/11 J1=J2 CATWCCL##KLF unp
TRG	dxT-ALL_pt3_TRG_S24	72009	71842	4064	5.6569	0.108455	67778	16455	24.2778	11.8976	1784.6	TRG	VJ:Vg-Jg V11 6/16/6 J1=J2 CACWIVELLG#YKKLF unp
TRB-VJ	dxT-ALL_pt4_TRB-VJ_S29	218806	217101	725	0.3339	0.22567	216376	210971	97.502	317.4	47609.9	TRB	VJ:Vb-(Db)-Jb V28 6/18/4 J1-1 CASSSHPGTPTEAFF pro
TRB-DJ	dxT-ALL_pt4_TRB-DJ_S30	71720	71373	607	0.8505	0.26534	70766	61601	87.0489	108.967	16345.1	TRB	DJ:Db-Jb D2 7/30/9 J2-7 VGTSPLHLASRWLW#QYF unp
TRB-DJ	dxT-ALL_pt4_TRB-DJ_S30	71720	71373	607	0.8505	0.26534	70766	5147	7.2733	9.1046	1365.7	TRB	DJ:Db-Jb D2 10/9/6 J2-3 VGTSKADTQYF pop
TRD	dxT-ALL_pt4_TRD_S31	69804	59360	681	1.1472	0.353461	58679	44170	75.2739	104.083	15612.4	TRD	VJ:Vd-(Dd)-Jd V3 2/27/2 J1 CAFSHYKVGVRCTDKLIF pro
TRD	dxT-ALL_pt4_TRD_S31	69804	59360	681	1.1472	0.353461	58679	12801	21.8153	30.1645	4524.7	TRD	VJ:Vd-(Dd)-Jd V1 /33/2 J1 CALGELRSFPRIGGYG#TDKLIF unp
TRG	dxT-ALL_pt4_TRG_S32	73160	60888	766	1.258	0.581242	60122	33272	55.3408	128.927	19339	TRG	VJ:Vg-Jg V10 4/7/ J1=J2 CAAWGGTNYYKKLF pro
TRG	dxT-ALL_pt4_TRG_S32	73160	60888	766	1.258	0.581242	60122	22473	37.379	87.0816	13062.2	TRG	VJ:Vg-Jg V4 /9/10 J1=J2 CATWDGRGEKKLF pro
IGH-DJ	fuB-depl_ptC_IGH-DJ_S42	95111	94798	87354	92.1475	0.00137374	7444	981	13.1784	0.009	1.3	IGH	DJ:Dh-Jh D2-15 3/1/6 J4 VRIL*WW*LL##DYW pop
IGH-DJ	fuB-depl_ptC_IGH-DJ_S42	95111	94798	87354	92.1475	0.00137374	7444	945	12.6948	0.0087	1.3	IGH	DJ:Dh-Jh D1-26 2/11/11 J4 VGIVGATGGL#YW pop
IGH-DJ	fuB-depl_ptC_IGH-DJ_S42	95111	94798	87354	92.1475	0.00137374	7444	716	9.6185	0.0066	1	IGH	DJ:Dh-Jh D2-21 8/3/5 J4 VSILWW*L#FDYW pop
IGH-DJ	fuB-depl_ptC_IGH-DJ_S42	95111	94798	87354	92.1475	0.00137374	7444	634	8.5169	0.0058	0.9	IGH	DJ:Dh-Jh D2-15 6/1/3 J2 VRIL*WW*LPWYFDLW pop
IGH-DJ	fuB-depl_ptC_IGH-DJ_S42	95111	94798	87354	92.1475	0.00137374	7444	566	7.6034	0.0052	0.8	IGH	DJ:Dh-Jh D2-8 4//1 J1 VRILY*WCML#EYFQHW pop
IGK-VJ-Kde	fuB-depl_ptC_IGK-VJ-Kde_S43	72187	72107	65019	90.1702	0.00430663	7088	3051	43.0446	0.0876	13.1	IGK	VJ:Vk-Jk V2-40=V2D-40 17/1/4 J4 CMQ#TF unp
IGK-VJ-Kde	fuB-depl_ptC_IGK-VJ-Kde_S43	72187	72107	65019	90.1702	0.00430663	7088	1442	20.3442	0.0414	6.2	IGK	VJ:Vk-Jk V2D-29 // J4 CMQSIQLPPLTF pro
intron-Kde	fuB-depl_ptC_intron-Kde_S44	64139	64060	54020	84.3272	0.00296247	10040	5287	52.6594	0.1045	15.7	IGK	intron-Kde intron 4/1/6 Kde PCVCPIDAAVASFPSSGSPGR unk
intron-Kde	fuB-depl_ptC_intron-Kde_S44	64139	64060	54020	84.3272	0.00296247	10040	1502	14.9602	0.0297	4.5	IGK	intron-Kde intron 3/8/9 Kde PCVCPIDAAVASFPGPI#GSPGR unk
IGK-VJ-Kde	fuB-depl_ptD_IGK-VJ-Kde_S47	78915	76716	74322	96.8794	0.00385113	2394	137	5.7226	0.0035	0.5	IGK	Vk-Kde V7-3 4//11 Kde CLQSKNF#GSPGR unk
IGH-DJ	fuB-depl_ptD_IGH-DJ_S46	110792	110460	100754	91.2131	0.00119108	9706	1804	18.5864	0.0143	2.2	IGH	DJ:Dh-Jh D2-2 6/2/1 J5 VRIL**YQLP#NWFDPW pop
IGH-DJ	fuB-depl_ptD_IGH-DJ_S46	110792	110460	100754	91.2131	0.00119108	9706	782	8.0569	0.0062	0.9	IGH	DJ:Dh-Jh D5-5=D5-18 3/8/5 J4 VVDTAMVRP#FDYW pop
IGH-DJ	fuB-depl_ptD_IGH-DJ_S46	110792	110460	100754	91.2131	0.00119108	9706	752	7.7478	0.006	0.9	IGH	DJ:Dh-Jh D2-21 13/4/3 J3 VSILWWA#AFDIW pop
IGH-DJ	fuB-depl_ptD_IGH-DJ_S46	110792	110460	100754	91.2131	0.00119108	9706	668	6.8823	0.0053	0.8	IGH	DJ:Dh-Jh D3-10 20/7/8 J4 VVLLCHRDYW pop
IGH-DJ	fuB-depl_ptD_IGH-DJ_S46	110792	110460	100754	91.2131	0.00119108	9706	590	6.0787	0.0047	0.7	IGH	DJ:Dh-Jh D6-13 4/8/10 J4 VGYSSS*VG#YW pop
IGH-DJ	fuB-depl_ptD_IGH-DJ_S46	110792	110460	100754	91.2131	0.00119108	9706	519	5.3472	0.0041	0.6	IGH	DJ:Dh-Jh D3-10=D3-22 20/7/8 J4 VVLLCHRDYW pop
IGH-VJ	fuB-depl_ptD_IGH-VJ-FR1_S45	51845	42105	38150	90.6068	0.00747344	3955	333	8.4197	0.0166	2.5	IGH	VJ:Vh-(Dh)-Jh V1-69=V1-69D /20/ J4 CAREPLPSGVYYFDYW pro
intron-Kde	fuB-depl_ptD_intron-Kde_S48	62109	62027	44193	71.248	0.00362114	17834	12397	69.5133	0.2991	44.9	IGK	intron-Kde intron //8 Kde PCVCPIDAAVASFPD#SGSPGR unk
intron-Kde	fuB-depl_ptD_intron-Kde_S48	62109	62027	44193	71.248	0.00362114	17834	1743	9.7735	0.042	6.3	IGK	intron-Kde intron /8/1 Kde PCVCPIDAAVASFPDETL#SPSGSPGR unk
TRB-VJ	fuT-depl_ptA_TRB-VJ_S33	60764	60346	15751	26.1012	0.0101594	44595	6964	15.6161	0.4718	70.8	TRB	VJ:Vb-(Db)-Jb V25-1 2/12/5 J1-4 CASSEPTTGNEKLFF pro
TRB-VJ	fuT-depl_ptA_TRB-VJ_S33	60764	60346	15751	26.1012	0.0101594	44595	2558	5.7361	0.1734	26	TRB	VJ:Vb-(Db)-Jb V5-5 7/21/2 J1-2 CASR*GGRNPNYGYTF unp
TRD	fuT-depl_ptA_TRD_S35	67685	67658	66035	97.6012	0.00363592	1623	210	12.939	0.0051	0.8	TRD	DJ:Dd2-Jd D2 3/17/ J1 VPSPTGGQ##TDKLIF pop
TRD	fuT-depl_ptA_TRD_S35	67685	67658	66035	97.6012	0.00363592	1623	113	6.9624	0.0027	0.4	TRD	DJ:Dd2-Jd D2 /13/ J3 VPSYSGGL#SWDTRQMFF pop
TRD	fuT-depl_ptA_TRD_S35	67685	67658	66035	97.6012	0.00363592	1623	86	5.2988	0.0021	0.3	TRA	VJ:Va-Ja V23/DV6 3/4/4 J29 CAATFSGNTPLVF pro
TRG	fuT-depl_ptA_TRG_S36	73140	73022	25872	35.4304	0.017096	47150	3841	8.1463	0.4378	65.7	TRG	VJ:Vg-Jg V9 /1/8 J1=J2 CALWEVNKKLF pro
TRB-VJ	fuT-depl_ptB_TRB-VJ_S37	72319	71285	35146	49.3035	0.00455322	36139	3936	10.8913	0.1197	18	TRB	VJ:Vb-(Db)-Jb V5-6 2/9/9 J1-6 CASSFADSSPLHF pro
TRB-VJ	fuT-depl_ptB_TRB-VJ_S37	72319	71285	35146	49.3035	0.00455322	36139	2565	7.0976	0.078	11.7	TRB	VJ:Vb-(Db)-Jb V12-3=V12-4 5/11/ J1-3 CASSTGTLSGNTIYF pro
TRB-DJ	fuT-depl_ptB_TRB-DJ_S38	106472	105852	47478	44.8532	0.00339199	58374	8533	14.6178	0.1931	29	TRB	DJ:Db-Jb D2 2/4/2 J2-7 VGTSGSL#YEQYF pop
TRB-DJ	fuT-depl_ptB_TRB-DJ_S38	106472	105852	47478	44.8532	0.00339199	58374	3965	6.7924	0.0897	13.5	TRB	DJ:Db-Jb D1 3/5/4 J1-6 VGTGF#YNSPLHF pop
TRB-DJ	fuT-depl_ptB_TRB-DJ_S38	106472	105852	47478	44.8532	0.00339199	58374	3624	6.2082	0.082	12.3	TRB	DJ:Db-Jb D1 7/6/1 J1-2 VGTQINYGYTF pop
TRD	fuT-depl_ptB_TRD_S39	69078	68822	66025	95.9359	0.00363504	2797	253	9.0454	0.0061	0.9	TRD	DJ:Dd2-Jd D2 /25/2 J1 VPSYRPPRTGG*#TDKLIF pop
TRD	fuT-depl_ptB_TRD_S39	69078	68822	66025	95.9359	0.00363504	2797	209	7.4723	0.0051	0.8	TRD	DJ:Dd2-Jd D2 2/13/1 J1 VPSLRGGPTDKLIF pop
TRD	fuT-depl_ptB_TRD_S39	69078	68822	66025	95.9359	0.00363504	2797	140	5.0054	0.0034	0.5	TRD	VD:Vd-Dd3 V2 3/5/ D3 CACDPVLGDTH unk
TRG	fuT-depl_ptB_TRG_S40	90189	90051	50672	56.2703	0.00870494	39379	4421	11.2268	0.2565	38.5	TRG	VJ:Vg-Jg V9 3//10 J1=J2 CALWEKKLF pro
